# Supplementary material for: Fast Retinal Vessel Detection and Measurement Using Wavelets and Edge Location Refinement
Source: PLoS One. 2012 Mar 12;7(3):e32435. doi: 10.1371/journal.pone.0032435 (PMC3299657; doi:10.1371/journal.pone.0032435)
Supplement: File S1 — MATLAB implementation of the vessel analysis algorithm described in this paper, along with documentation. (ZIP) [file pone.0032435.s001.zip]

Archive with 76 entries (68 files):
- ARIA/ARIA user guide.pdf
- ARIA/ARIA.fig
- ARIA/ARIA.m
- ARIA/ARIA_image_file_filter.mat
- ARIA/ARIA_setup.m
- ARIA/ARIA_tests/
- ARIA/ARIA_tests/ARIA_generate_test_processor.m
- ARIA/ARIA_tests/ARIA_run_tests.m
- ARIA/ARIA_tests/ARIA_save_all_test_processors.m
- ARIA/ARIA_tests/DRIVE_get_segmentation_algorithm.m
- ARIA/ARIA_tests/DRIVE_measure_processing_time.m
- ARIA/ARIA_tests/DRIVE_measure_segmentation_accuracy.m
- ARIA/ARIA_tests/DRIVE_save_segmented_images.m
- ARIA/ARIA_tests/get_vessel_database_directory.m
- ARIA/ARIA_tests/IUWT_segmentation_for_testing.m
- ARIA/ARIA_tests/REVIEW_create_observer_vessel_list.m
- ARIA/ARIA_tests/REVIEW_create_results_table.m
- ARIA/ARIA_tests/REVIEW_evaluate_diameter_measurements.m
- ARIA/ARIA_tests/write_table_to_command_window.m
- ARIA/ARIA_tests/write_table_to_file.m
- ARIA/Copyright.m
- ARIA/README.txt
- ARIA/Vessel_Algorithms/
- ARIA/Vessel_Algorithms/aria_algorithm_general.m
- ARIA/Vessel_Classes/
- ARIA/Vessel_Classes/Vessel.m
- ARIA/Vessel_Classes/Vessel_Data.m
- ARIA/Vessel_Classes/Vessel_Data_IO.m
- ARIA/Vessel_Classes/Vessel_Settings.m
- ARIA/Vessel_GUI/
- ARIA/Vessel_GUI/display_colours_dlg.m
- ARIA/Vessel_GUI/set_view_spacing.m
- ARIA/Vessel_GUI/shadow_plot.m
- ARIA/Vessel_Library/
- ARIA/Vessel_Library/centre_spline_fit.m
- ARIA/Vessel_Library/clean_short_vessels.m
- ARIA/Vessel_Library/edges_max_gradient.m
- ARIA/Vessel_Library/mask_choose.m
- ARIA/Vessel_Library/optic_disc_mask.m
- ARIA/Vessel_Library/reduce_image_size.m
- ARIA/Vessel_Library/seg_iuwt.m
- ARIA/Vessel_Library/Vessel_Library_Dialogs/
- ARIA/Vessel_Library/Vessel_Library_Dialogs/dlg_clean_segmented.fig
- ARIA/Vessel_Library/Vessel_Library_Dialogs/dlg_clean_segmented.m
- ARIA/Vessel_Library/Vessel_Library_Dialogs/dlg_iuwt.fig
- ARIA/Vessel_Library/Vessel_Library_Dialogs/dlg_iuwt.m
- ARIA/Vessel_Library/Vessel_Library_Dialogs/dlg_mask_percent.fig
- ARIA/Vessel_Library/Vessel_Library_Dialogs/dlg_mask_percent.m
- ARIA/Vessel_Library/Vessel_Library_Dialogs/dlg_option_buttons.m
- ARIA/Vessel_Library/Vessel_Library_Utilities/
- ARIA/Vessel_Library/Vessel_Library_Utilities/binary_to_thinned_segments.m
- ARIA/Vessel_Library/Vessel_Library_Utilities/clean_segmented_image.m
- ARIA/Vessel_Library/Vessel_Library_Utilities/create_vessel_profile_masks.m
- ARIA/Vessel_Library/Vessel_Library_Utilities/dist_inpainting.m
- ARIA/Vessel_Library/Vessel_Library_Utilities/iuwt_vessel_all.m
- ARIA/Vessel_Library/Vessel_Library_Utilities/iuwt_vessels.m
- ARIA/Vessel_Library/Vessel_Library_Utilities/make_image_profiles.m
- ARIA/Vessel_Library/Vessel_Library_Utilities/mask_threshold.m
- ARIA/Vessel_Library/Vessel_Library_Utilities/mean_of_finite.m
- ARIA/Vessel_Library/Vessel_Library_Utilities/percentage_segment.m
- ARIA/Vessel_Library/Vessel_Library_Utilities/percentage_threshold.m
- ARIA/Vessel_Library/Vessel_Library_Utilities/read_binary_image_from_file.m
- ARIA/Vessel_Library/Vessel_Library_Utilities/root_sum_of_squares.m
- ARIA/Vessel_Library/Vessel_Library_Utilities/set_edges_2nd_derivative.m
- ARIA/Vessel_Library/Vessel_Library_Utilities/spline_centreline.m
- ARIA/Vessel_Library/Vessel_Library_Utilities/thinned_vessel_segments.m
- ARIA/Vessel_Library/Vessel_Library_Utilities/update_input_args.m
- ARIA/Vessel_Processors/
- ARIA/Vessel_Processors/DRIVE.vessel_processor
- ARIA/Vessel_Processors/load_vessel_processor.m
- ARIA/Vessel_Processors/REVIEW_CLRIS.vessel_processor
- ARIA/Vessel_Processors/REVIEW_HRIS.vessel_processor
- ARIA/Vessel_Processors/REVIEW_HRIS_downsample.vessel_processor
- ARIA/Vessel_Processors/REVIEW_KPIS.vessel_processor
- ARIA/Vessel_Processors/REVIEW_VDIS.vessel_processor
- ARIA/Vessel_Processors/save_vessel_processor.m
