# Supplementary material for: Fast Retinal Vessel Detection and Measurement Using Wavelets and Edge Location Refinement
Source: PLoS One. 2012 Mar 12;7(3):e32435. doi: 10.1371/journal.pone.0032435 (PMC3299657; doi:10.1371/journal.pone.0032435)
Supplement: File S1 — MATLAB implementation of the vessel analysis algorithm described in this paper, along with documentation. (ZIP) [file pone.0032435.s001.zip › ARIA/ARIA_tests/DRIVE_get_segmentation_algorithm.m]

function alg = DRIVE_get_segmentation_algorithm
% Returns a function handle to the segmentation algorithm reported in the
% ARIA paper for DRIVE database images.
%
%
% Copyright � 2011 Peter Bankhead.
% See the file : Copyright.m for further details.


% Threshold the darkest 15% of coefficients from wavelet levels 2 & 3 of
% the IUWT of IM.  Then remove objects < 75 pixels and fill holes > 20
% pixels.
alg = @(im, bw_mask) IUWT_segmentation_for_testing(im, 2:3, .15, 75, 20, true);
