# Supplementary material for: Fast Retinal Vessel Detection and Measurement Using Wavelets and Edge Location Refinement
Source: PLoS One. 2012 Mar 12;7(3):e32435. doi: 10.1371/journal.pone.0032435 (PMC3299657; doi:10.1371/journal.pone.0032435)
Supplement: File S1 — MATLAB implementation of the vessel analysis algorithm described in this paper, along with documentation. (ZIP) [file pone.0032435.s001.zip › ARIA/Vessel_Library/Vessel_Library_Utilities/iuwt_vessels.m]

function w = iuwt_vessels(im, levels, padding)
% Compute the sum of one or more wavelet levels computed using the
% isotropic undecimated wavelet transform (IUWT).
% 
% Input:
%   IM - the input image
%   LEVELS - a 1-dimensional vector giving the wavelet levels to compute
%   PADDING - the same as the PADDING input argument in IMFILTER; here it
%   is 'symmetric' by default.
%
% Output:
%   W - the sum of the requested wavelet levels
%
%
% This will compute transform and return the sum of the requested levels.
% Therefore
%     W = IUWT_VESSELS(IM, 1:5);
% is equivalent to
%     W = SUM(IUWT_VESSELS_ALL(IM, 1:5), 3);
% assuming that IM is a 2D image, but using this function is more
% efficient because individual levels are not stored longer than necessary.
%
% 
% SEE ALSO IUWT_VESSEL_ALL
%
%
% Copyright � 2011 Peter Bankhead.
% See the file : Copyright.m for further details.


% Default padding
if nargin < 3
   padding = 'symmetric';
end

% First smoothing level = input image
s_in = im;

% Inititalise output
w = 0;

% B3 spline coefficients for filter
b3 = [1 4 6 4 1] / 16;

% Compute transform
for ii = 1:levels(end)
    % Create convolution kernel
    h = dilate_wavelet_kernel(b3, 2^(ii-1)-1);
    
    % Convolve and subtract to get wavelet level
    s_out = imfilter(s_in, h' * h, padding);

    % Add wavelet level if in LEVELS
    if ismember(ii, levels)
        w = w + s_in - s_out;
    end
    
    % Update input for new iteration
    s_in = s_out;
end


function h2 = dilate_wavelet_kernel(h, spacing)
% Dilates a wavelet kernel by entering SPACING zeros between each
% coefficient of the filter kernel H.

% Check input
if ~isvector(h) && ~isscalar(spacing)
    error(['Invalid input to DILATE_WAVELET_KERNEL: ' ...
          'H must be a vector and SPACING must be a scalar']);
end

% Preallocate the expanded filter
h2 = zeros(1, numel(h) + spacing * (numel(h) - 1));
% Ensure output kernel orientation is the same
if size(h,1) > size(h,2)
    h2 = h2';
end
% Put in the coefficients
h2(1:spacing+1:end) = h;
