# Supplementary material for: Fast Retinal Vessel Detection and Measurement Using Wavelets and Edge Location Refinement
Source: PLoS One. 2012 Mar 12;7(3):e32435. doi: 10.1371/journal.pone.0032435 (PMC3299657; doi:10.1371/journal.pone.0032435)
Supplement: File S1 — MATLAB implementation of the vessel analysis algorithm described in this paper, along with documentation. (ZIP) [file pone.0032435.s001.zip › ARIA/Vessel_Processors/load_vessel_processor.m]

function [args, fun] = load_vessel_processor(f_name)
% Load an arguments structure for a saved vessel analysis processor from a
% file.  Also extracts the relevant function name
% to which the arguments should be passed, if available.
% 
% Input:
%   F_NAME - the file name (a string).
% 
% Output:
%   ARGS - the full arguments structure.
%   FUN - the processor function name.
% 
% See also SAVE_VESSEL_PROCESSOR
%
%
% Copyright � 2011 Peter Bankhead.
% See the file : Copyright.m for further details.


% Check correct extension is on F_NAME
ext = '.vessel_processor';
if numel(f_name) < numel(ext) || ~strcmp(f_name(end-numel(ext)+1:end), ext)
    f_name = [f_name, ext];
end

% Initalise output
fun = [];
args = [];

% Load function name and arguments from file, if available
if exist(f_name, 'file')
    s = load(f_name, 'args', '-mat');
    if isfield(s, 'args')
        args = s.args;
        if isfield(args, 'processor_function')
            fun = args.processor_function;
        end
    end
end
